# Supplementary material for: One man’s trash is another man’s treasure. Interdisciplinary examination of taphonomic aspects of ceramic sherds, animal bones and sediments from the La Tène period settlement at Basel-Gasfabrik
Source: PLoS One. 2020 Jul 27;15(7):e0236272. doi: 10.1371/journal.pone.0236272 (PMC7384648; doi:10.1371/journal.pone.0236272)
Supplement: S1 Table — (XLSX) [file pone.0236272.s001.xlsx]

## Sheet: proxys
analysed proxies
process		feature (impact)	weighting	disciplin	data type	notes / description	literature
	water	fine layering (sediment)	3	geoarchaeology	semi-quantitative (classes)	finely layered sediments due to flowing or standing water (fluvial / limnic sediments)	French, 2013; Ismail-Meyer et al., 2013; Ismail-Meyer & Rentzel, 2017
	mechanical stress	fine layering (sediment)	3	geoarchaeology	semi-quantitative (classes)	finely layered sediments due to trampling and accumulation in a sheltered area (indoor)	Karkanas & Goldberg, 2019; Rentzel et al., 2017
	exposure	horizontal orientation of components	2	geoarchaeology	semi-quantitative (classes)	horizontal orientation of (micro-) components (micro charcoals, bone chips, ceramic fragments etc.) due to exposed surfaces (runoff and/or trampling)	Karkanas & Goldberg, 2019; Rentzel et al., 2017
	water	horizontal orientation of components	2	geoarchaeology	semi-quantitative (classes)	horizontal orientation of (micro-) components (micro charcoals, bone chips, organic material etc.) due to flowing or standing water (fluvial / limnic sediments)	French, 2013; Ismail-Meyer et al., 2013; Ismail-Meyer & Rentzel, 2017
	mechanical stress	horizontal orientation of components	2	geoarchaeology	semi-quantitative (classes)	horizontal orientation of (micro-) components (micro charcoals, bone chips, ceramic fragments etc.) due to trampling	Karkanas & Goldberg, 2019; Rentzel et al., 2017
	exposure	sediment compaction	1	geoarchaeology	semi-quantitative (classes)	reduction of porosity due to infiltration of fine material (rainwater; depositional crusts) and collaps of the microstructure (structural crusts)	Bresson & Valentin, 1994; Fox et al., 2004; Cousin et al., 2005; Déak et al., 2017
	mechanical stress	sediment compaction	3	geoarchaeology	semi-quantitative (classes)	reduction of porosity due to mechanical stress (trampling, overlying structures, sediments etc.)	Karkanas & Goldberg, 2019; Rentzel et al., 2017
	exposure	sediment homogenisation	2	geoarchaeology	semi-quantitative (classes)	homogenisation (microstructure, components, matrix) due to trampling on a exposed surface (outdoor)	Karkanas & Goldberg, 2019; Rentzel et al., 2017
	mechanical stress	sediment homogenisation	2	geoarchaeology	semi-quantitative (classes)	homogenisation (microstructure, components, matrix) due to soil cultivation (tillage etc.)	Déat et al., 2017; Lewis, 2002
	postdepositional processes	sediment homogenisation	3	geoarchaeology	semi-quantitative (classes)	homogenisation (microstructure, matrix) due to intense bioturbation	Canti, 2003; Devos et al., 2017
	primary use	low fragmentation of charcoals	3	geoarchaeology	semi-quantitative (classes)	in situ accumulated charcoal fragments (eg. directly next to an oven, quickly covered fire places or fire debris) show a low fragmentation	Mallol et al., 2007; March et al., 2014; Miller et al., 2010; Tipper, 2012
	mechanical stress	high fragmentation of charcoals	3	geoarchaeology	semi-quantitative (classes)	intense fragmentation of charcoals due to mechanical stress (trampling, tillage etc.)	Déak et al., 2017; Karkanas & Goldberg, 2019; Lewis, 2002; Miller et al., 2010; Rentzel et al., 2017
	redeposition	poor preservation of faeces	2	geoarchaeology	semi-quantitative (classes)	(repeated) rework of faeces leads to destruction of their structure and fragmentation	Brönnimann et al., 2017
	mechanical stress	poor preservation of faeces	3	geoarchaeology	semi-quantitative (classes)	intense mechanical stress (fragmentation) due to trampling, tillage etc.	Adderley et al., 2010; Nicosia et al., 2011
	exposure	poor preservation of faeces	3	geoarchaeology	semi-quantitative (classes)	exposed faecal remains are decomposing due weather influences (rain, frost etc.)	Brönnimann et al., 2017
	exposure	Wedl tunnels (microstrucutre bone)	3	geoarchaeology	semi-quantitative (classes)	(intense) fungal attack (Wedl tunnels; bioerosion) can be found in bones which were exposed for a while (on a surface)	Brönnimann et al., 2018
	covering	no Wedl tunnels (microstructure bone)	2	geoarchaeology	semi-quantitative (classes)	no fungal attack (Wedl tunnels; bioerosion) can be found on bones which were covered quickly	Brönnimann et al., 2018
	covering	good collagen preservation (microstructure bone)	2	geoarchaeology	semi-quantitative (classes)	good collagen preservation can be found on bones which were covered quickly; other factors (pH value, water content) can influence the collagen content of bones as well	Brönnimann et al., 2018
	heat impact	poor collagen preservation (microstructure bone)	3	geoarchaeology	semi-quantitative (classes)	quick loss of collagen (often in combination with cracks) can be due to heat impact (heating); other factors (pH value, water content) can influence the collagen content of bones as well	Brönnimann et al., 2018
	exposure	poor collagen preservation (microstructure bone)	2	geoarchaeology	semi-quantitative (classes)	poor collagen preservation can be found on bones which were exposed for a while (on a surface); other factors (pH value, water content) can influence the collagen content of bones as well	Brönnimann et al., 2018
	mechanical stress	poorly preserved outer surface (fine ceramics)	2	ceramics	semi-quantitative (classes)	surface damages caused by mecanical impact (e. g. trampling)	Nielsen, 1991
	exposure	poorly preserved outer surface (fine ceramics)	2	ceramics	semi-quantitative (classes)	surface damage causes by weather conditions (e. g. frost)	Skibo et al., 1989
	heat impact	poorly preserved outer surface (fine ceramics)	2	ceramics	semi-quantitative (classes)	surface damages caused by heat exposure
	primary use	poorly preserved outer surface (fine ceramics)	1	ceramics	descriptive	surface dagamges caused by the use of the vessels (e. g. rudded vessel bottoms)
	covering	well preserved outer surface (fine ceramics)	3	ceramics	semi-quantitative (classes)	good preservation of surface due to fast covering
	mechanical stress	low frequency of painting (oxidizing fired fine ceramics)	2	ceramics	yes/no	destruction of the surface painting caused by mecanical impact (e. g. trampling)
	exposure	low frequency of painting (oxidizing fired fine ceramics)	2	ceramics	yes/no	destruction of the surface painting caused my weather conditions (e. g. frost)
	heat impact	low frequency of painting (oxidizing fired fine ceramics)	1	ceramics	yes/no	desctrution of the surface painting caused by heat exposure
	covering	high frequency of painting (oxidizing fired fine ceramics)	3	ceramics	yes/no	good preservation of the surface painting due to fast covering
	exposure	spalling (fine ceramics)	3	ceramics	yes/no	spalling caused by weather conditions (e. g. frost)	Skibo et al., 1989
	primary use	spalling (fine ceramics)	2	ceramics	yes/no	spalling (inner surface) caused by salts (stored within the vessel)
	postdepositional processes	spalling (fine ceramics)	1	ceramics	yes/no	spalling caused by salts/ chemicals in the ground
	redeposition	few fragment matchings	3	ceramics	numeric	bad fragment matching caused by (repeated) relocation of the sherds
	mechanical stress	few fragment matchings	2	ceramics	numeric	bad fragment matching caused by mechanically rounded fragment edges
	heat impact	frew	1	ceramics	numeric	bad fragment matching caused by heat exposrure (e. g. rounded fragment edges or changed colour of the sherd surface)
	covering	many fragment matchings	2	ceramics	numeric	good fragment matching caused by fast covering
	heat impact	frequent heat exposure (fine ceramics)	3	ceramics	semi-quantitative (classes)	heat impact (e. g. changing of colour, slagging), probably related to the reuse of ceramic fragments
	covering	rare heat exposure (fine ceramics)	2	ceramics	semi-quantitative (classes)	no reuse of fragments, perhaps because of their inaccessibility (e. g. caused by covering)
	mechanical stress	high fragmentation (fine ceramics)	3	ceramics	numeric	fragmentation caused by mecanical impacts (e. g. trampling)	Nielsen, 1991
	covering	low fragmentation (fine ceramics)	3	ceramics	numeric	low fragmentation due to protective covering
	mechanical stress	poor frequency of rim and bottom sherds (fine ceramics)	2	ceramics	yes/no	fragmentation (caused by mechanical stress) leads to a lower frequency of rim and bottom sherds
	heat impact	charred and calcined bones	3	animal bones	semi-quantitative (classes)	too heavily burnt to be caused by meat preparation; maintenance, use as fuel?
	exposure	gnaw marks	2	animal bones	yes/no	at Basel-Gasfabrik mainly caused by carnivores and small rodents, with pigs and humans as a possibility; fresh bones, easy availability
	exposure	badly preserved bone surface	2	animal bones	yes/no	environmental causes (rain, draught, humic acids, etc.)
	primary use	fragmentation	2	animal bones	numeric	mainly intentional fragmentation by human activities (e.g. butchering, marrow extraction), based on the average weight of cattle bones. It is important to compare data from only one species, as the size and stability of the bones vary greatly between species. With the cattle bones the most common species was chosen.
	mechanical stress	(heavily) rounded fracture edges	2	animal bones	yes/no	caused mainly by trampling
	covering	well preserved bone surface	2	animal bones	yes/no	different reasons for good preservation, e.g. quickly covered by sediments, type of sediment
	postdepositional processes	badly preserved bone surface	2	animal bones	yes/no	type of sediment (e.g. bad preservation caused by very gravelly sediment)
	postdepositional processes	root traces/etchings	2	animal bones	semi-quantitative (classes)	root penetration of the soil depending on organic and nutrient-richness of the soils
not analysed proxies
process		feature (impact)	weighting	disciplin	data type	notes / description	literature
	exposure	preseence of slaking crusts	3	geoarchaeology	semi-quantitative (classes)	accumulation of laminated clayey-silty crusts (slaking crusts) on loamy surfaces due to rainwater not included because: due to bioturbation not preserved and indistinguishable from other phenomena like dusty coatings	Bresson & Valentin, 1994; Fox et al., 2004; Cousin et al., 2005; Déak et al., 2017
	redeposition	heterogeneous aspect	3	geoarchaeology	semi-quantitative (classes)	heterogeneous aspect as an indication of a rapid backfilling / cover not included because: the opposite aspect (homogenisation due to exposure) has already been integrated (see above)
	primary use	good preservation of ashes	3	geoarchaeology	semi-quantitative (classes)	in situ accumulated ashes (eg. directly next to an oven, quickly covered fire places or fire debris) show a goot preservation not included because: ashes are too rare	Mallol et al., 2007; March et al., 2014; Miller et al., 2010; Tipper, 2012
	redeposition	poor preservation of ashes	1	geoarchaeology	semi-quantitative (classes)	(repeated) rework of ashes leads to destruction of their structure and fragmentation not included because: ashes are too rare	Mallol et al., 2007; Miller et al., 2010
	mechanical stress	poor preservation of ashes	1	geoarchaeology	semi-quantitative (classes)	fragmentation / dissolutioni of ashes due to mechanical stress (trampling, tillage etc.) not included because: ashes are too rare	Mallol et al., 2007; Miller et al., 2010
	exposure	poor preservation of ashes	3	geoarchaeology	semi-quantitative (classes)	exposed faecal remains are decomposing due weather influences (rain, frost etc.) not included because: ashes are too rare	Mallol et al., 2007; Miller et al., 2010
	postdepositional processes	bioturbation	3	geoarchaeology	semi-quantitative (classes)	high porosity, microstructure type (channels, chambers etc.), earthworm granules, quera etc. are clear indications of bioturbation not included because: intense modern bioturbation due to modern agricultural	Canti, 2003; Devos et al., 2017
	water	cyanobacteria (microstructure bone)	3	geoarchaeology	semi-quantitative (classes)	cyanobacterial attack on bones is connected to humid conditions / stagnant water not included because: too rare
	mechanical stress	poorly preserved inner surface (fine ceramics)	2	ceramics	semi-quantitative (classes)	surface damages caused by mecanical impact (e. g. trampling) not included because: no significant difference compared to the outer surface
	exposure	poorly preserved inner surface (fine ceramics)	2	ceramics	semi-quantitative (classes)	surface damage causes by weather conditions (e. g. frost) not included because: no significant difference compared to the outer surface
	heat impact	poorly preserved inner surface (fine ceramics)	2	ceramics	semi-quantitative (classes)	surface damages caused by heat exposure not included because: no significant difference compared to the outer surface
	covering	well preserved inner surface (fine ceramics)	3	ceramics	semi-quantitative (classes)	good preservation of the inner surfaces due to fast covering not included because: no significant difference compared to the outer surface
	mechanical stress	high fragmentation of amphora	3	ceramics	numeric	much stronger mechanical stress needed for the fragmentation of solid amphora compared to the fine ceramics not included because: too rare
	mechanical stress	high fragmentation coarse ware	3	ceramics	numeric	fragmentation of coarse ware caused by mecanical impact not included because: no significant difference compared to the fine ceramics	Nielsen, 1991
	exposure	digestion marks	2	animal bones	yes/no	bones from dissolved faeces; exposure (e.g. rain)
	redeposition	digestion marks	2	animal bones	yes/no	bones from dissolved faeces; shifting of the soil
	water	sinter traces on the bone surface	3	animal bones	yes/no	sintering caused by probably flowing water
	postdepositional processes	iron oxide-sedimentation on bones	2	animal bones	yes/no	rubiginous bone surface or sedimentation on bone; varying soil humidity
	exposure	no fatty gloss	1	animal bones	yes/no	cause for lack of fatty gloss uncertain, hypothesis: diminishing of collagen content in bones by exposure
	postdepositional processes	no fatty gloss	1	animal bones	yes/no	cause for lack of fatty gloss uncertain, hypothesis: diminishing of collagen content in bones caused by acidic soils and/or a lot of vertical waterflow
	covering	fatty gloss	1	animal bones	semi-quantitative (classes)	well preserved fatty gloss, cause uncertain, hypothesis: quick embedment in (calcareous) sediment
	postdepositional processes	mangan oxide-sedimentation on bones	2	animal bones	yes/no	black surface covering, complete or partial, cause uncertain, most likely differing soil humidity
	mechanical stress	heavy fragmentation	2	animal bones	numeric	heavy fragmentation by massive mechanical stress
					data type
					semi-quantitative (classes)	semi-quantitative data acquisition with classes
					yes/no	phenomenon present / not present (without gradation)
					descriptive	no classes, but descriptive evaluation of the criterion
					numeric	Measured / counted value (e.g. number, weight, etc.)
					weighting
					1	weak / limited connection with the corresponding process
					2	clear connection with the corresponding process (among others)
					3	strong connection with the coresponding process

## Sheet: processes
code	process	consequences /examples
1	primary use	Use of the material / object before disposal, lateral cycling, recycling etc.
2	mechanical stress	due to trampling, lateral cycling, recycling etc.
3	heat impact	fire impact on material / sediment / object
4	water	flowing or standing water
5	redeposition	natural reworking processes, levelling, backfilling, cleaning etc.
6	exposure	weather influences, exposure, etc.
7	covering	(rapid) covering with sediment / other objects
8	postdepositional processes	bioturbation, precipitations, geochemical processes, soil formation processes etc.

## Sheet: references
References
Bresson & Valentin, 1994	Bresson, L.-M., Valentin, C., 1994. Soil surface crust formation: contribution of micromorphology, in: Soil micromorphology: Studies in management and genesis. Proceedings of the IXth International Working Meeting on Soil Micromorphology, Townsville, Australia, July 1992. IXth International Working Meeting on Soil Micromorphology, Townsville. Juli 1992, Amsterdam, 737–762.
Adderley et al., 2010	Adderley, W.P., Wilson, C.A., Simpson, I.A., Davidson, D.A., 2010. Anthropogenic Features, in: Stoops, G., Marcelino, V., Mees, F. (Eds.), Interpretation of micromorphological features of soils and regoliths. Elsevier, Amsterdam, Oxford, 569–588.
Brönnimann et al., 2017	Brönnimann, D., Pümpin, C., Ismail-Meyer, K., Rentzel, P., Égüez, N., 2017. Excrements of omnivores and carnivores, in: Nicosia, C., Stoops, G. (Eds.), Archaeological soil and sediment micromorphology. Wiley Blackwell, Hoboken, 67–81.
Brönnimann et al., 2018	Brönnimann, D., Portmann, C., Pichler, S.L., Booth, T.J., Röder, B., Vach, W., Schibler, J., Rentzel, P., 2018. Contextualising the dead – Combining geoarchaeology and osteo-anthropology in a new multi-focus approach in bone histotaphonomy. Journal of Archaeological Science (98), 45–58.
Canti, 2003	Canti, M.G., 2003. Earthworm activity and archaeological stratigraphy: a review of products and processes. Journal of Archaeological Science 30, 135–148.
Cousin et al., 2005	Cousin, I., Issa, O.M., Le Bissonnais, Y., 2005. Microgeometrical characterisation and percolation threshold evolution of a soil crust under rainfall. Catena 62, 173–188.
Déak et al., 2017	Deák, J., Gebhardt, A., Lewis, H., Usai, M.R., Lee, H., 2017. Soils disturbed by vegetation clearance and tillage, in: Nicosia, C., Stoops, G. (Eds.), Archaeological soil and sediment micromorphology. Wiley Blackwell, Hoboken, 233–264.
Devos et al., 2017	Devos, Y., Nicosia, C., Vrydaghs, L., Speleers, L., van der Valk, J., Marinova, E., Claes, B., Albert, R.M., Esteban, I., Ball, T.B., Court-Picon, M., Degraeve, A., 2017. An integrated study of Dark Earth from the alluvial valley of the Senne river (Brussels, Belgium). Quaternary International In press (460), 175–197.
French, 2013	French, C., 2013. Geoarchaeological and soil micromorphological studies in wetland archaeology, in: Menotti, F., O'Sullivan, A. (Eds.), The Oxford handbook of wetland archaeology, First edition ed. Oxford Handbooks. Oxford University Press, Oxford, 555–568.
Fox et al., 2004	Fox, D.M., Bryan, R.B., Fox, Catherine, A., 2004. Changes in pore characteristics with depth for structural crusts. Geoderma 120, 109–120.
Ismail-Meyer et al., 2013	Ismail-Meyer, K., Rentzel, P., Wiemann, P., 2013. Neolithic Lakeshore Settlements in Switzerland: New Insights on Site Formation Processes from Micromorphology. Geoarchaeology 28 (4), 317–339.
Ismail-Meyer & Rentzel, 2017	Ismail-Meyer, K., Rentzel, P., 2017. Paludal settings (wetland archaeology), in: Gilbert, A.S., Goldberg, P., Holliday, V.T., Mandel, R.D., Sternberg, R.S. (Eds.), Encyclopedia of geoarchaeology. Encyclopedia of Earth Sciences Series. Springer Reference, Dordrecht, Heidelberg, New York, London, 628–644.
Karkanas & Goldberg, 2019	Karkanas, P., Goldberg, P., 2019. Reconstructing archaeological sites: Understanding the geoarchaeological matrix. John Wiley & Sons, Oxford.
Lewis, 2002	Lewis, H., 2002. An investigation of ancient cultivation remains at Hengistbury Head Site 6, Christchurch, Dorset. Proceedings of the Prehistoric Society 68, 83–102.
Mallol et al., 2007	Mallol, C., Marlowe, F.W., Wood, B.M., Porter, C.C., 2007. Earth, wind, and fire: Ethnoarchaeological signals of Hadza fires. Journal of Archaeological Science 34 (12), 2035–2052.
March et al., 2014	March, R.J., Lucquin, A., Joly, D., Ferreri, J.C., Muhieddine, M., 2014. Processes of Formation and Alteration of Archaeological Fire Structures: Complexity Viewed in the Light of Experimental Approaches. Journal of Archaeological Method and Theory 21 (1), 1–45.
Miller et al., 2010	Miller, C.E., Conard, N.J., Goldberg, P., Berna, F., 2010. Dumping, sweeping and trampling: Experimental micromorphological analysis of anthropogenically modified combustion features, in: The taphonomy of burned organic residues and combustion features in archaeological contexts. Centre d'Étude Préhistoire, Antiquité, Moyen Âge - UMR 6130. Proceedings of the round table, May 27-29 2008, CEPAM. Ro…
Nicosia et al., 2011	Nicosia, C., Balista, C., Cupitò, M., Ertani, A., Leonardi, G., Nardi, S., Vidale, M., 2011. Anthropogenic deposits from the Bronze Age site of Fondo Paviani (Verona, Italy): Pedochemical and micropedological characteristics. Quaternary International 243 (2), 280–292.
Nielsen, 1991	Nielsen, A.E., 1991. Trampling the archaeological record: An experimental study. American Antiquity 56 (3), 483–503.
Rentzel et al., 2017	Rentzel, P., Nicosia, C., Gebhardt, A., Brönnimann, D., Pümpin, C., Ismail-Meyer, K., 2017. Trampling, poaching and the effect of traffic, in: Nicosia, C., Stoops, G. (Eds.), Archaeological soil and sediment micromorphology. Wiley Blackwell, Hoboken, 281–297.
Skibo et al., 1989	Skibo, J.M., Schiffer, M.B., Reid, K.C., 1989. Organic-tempered pottery: An experimental study. American Antiquity 54 (1), 122–146.
Tipper, 2012	Tipper, J. (Ed.), 2012. Experimental archaeology and fire: the investigation of a burnt reconstruction at West Stow Anglo-Saxon Village. East Anglian Archaeology Report No. 146. Suffolk County Council Archaeological Service, Suffolk.
