# Supplementary material for: One man’s trash is another man’s treasure. Interdisciplinary examination of taphonomic aspects of ceramic sherds, animal bones and sediments from the La Tène period settlement at Basel-Gasfabrik
Source: PLoS One. 2020 Jul 27;15(7):e0236272. doi: 10.1371/journal.pone.0236272 (PMC7384648; doi:10.1371/journal.pone.0236272)
Supplement: S2 Table — (XLSX) [file pone.0236272.s002.xlsx]

## Sheet: CFA-Scores
		ceramics							animal bones						total
original loadings		fragmen- tation	surface preservation	painting	matching fragments	traces of burning	spalling	rim, bottom and wall sherds	rounded breaks	surface preservation	gnawing marks (carnivores)	severe traces of burning	root damage	average cattle bone weight	score
2	mechanical stress	-3	2	-2	-2			-2	2						13
3	heat impact		2	-1	-1	3						3			10
6	exposure		2	-2			3			2	2				11
7	covering	3	-3	3	2	-2				-2					15
CFA scores
2	mechanical stress	-1	1.175	-0.803	-1.075			-0.628	0.637					-0.655	5.973
3	heat impact		1	-0.633	-0.793	0.678						-0.483			3.587
6	exposure		1	-0.327			0.179			0.311	-0.174				1.991
7	covering	1	-1.311	0.863	1.105	-0.094				-0.829					5.202
scaled CFA scores
2	mechanical stress	-2.17646	2.55734	-1.7477	-2.3397			-1.36682	1.38641					-1.42558	13
3	heat impact		2.78784	-1.76471	-2.21076	1.89016						-1.34653			10
6	exposure		5.52486	-1.80663			0.98895			1.71823	-0.961326				11
7	covering	2.8834	-3.78013	2.48837	3.18615	-0.271616				-2.39033					15
corrected loadings
2	mechanical stress	-3	2	-2	-2			-2	2					-1	14
3	heat impact		2	-1	-1	3						3			10
6	exposure		2	-2			2			2	2				10
7	covering	3	-3	3	2	-1				-2					14
