# Supplementary material for: One man’s trash is another man’s treasure. Interdisciplinary examination of taphonomic aspects of ceramic sherds, animal bones and sediments from the La Tène period settlement at Basel-Gasfabrik
Source: PLoS One. 2020 Jul 27;15(7):e0236272. doi: 10.1371/journal.pone.0236272 (PMC7384648; doi:10.1371/journal.pone.0236272)
Supplement: S2 File — (TXT) [file pone.0236272.s004.txt]

  Optimization method                           NLMINB
  Number of free parameters                         12

                                                  Used       Total
  Number of observations                            26          29

  Estimator                                         ML
  Model Fit Test Statistic                      10.621
  Degrees of freedom                                 9
  P-value (Chi-square)                           0.303

Model test baseline model:

  Minimum Function Test Statistic              128.299
  Degrees of freedom                                15
  P-value                                        0.000

User model versus baseline model:

  Comparative Fit Index (CFI)                    0.986
  Tucker-Lewis Index (TLI)                       0.976

Loglikelihood and Information Criteria:

  Loglikelihood user model (H0)               -161.767
  Loglikelihood unrestricted model (H1)       -156.456

  Number of free parameters                         12
  Akaike (AIC)                                 347.533
  Bayesian (BIC)                               362.630
  Sample-size adjusted Bayesian (BIC)          325.383

Root Mean Square Error of Approximation:

  RMSEA                                          0.083
  90 Percent Confidence Interval          0.000  0.245
  P-value RMSEA <= 0.05                          0.353

Standardized Root Mean Square Residual:

  SRMR                                           0.056

Parameter Estimates:

  Information                                 Expected
  Information saturated (h1) model          Structured
  Standard Errors                             Standard

Latent Variables:
                   Estimate  Std.Err  z-value  P(>|z|)
  covering =~                                      
    fragmentation     1.000                           
    surface pres pot -1.311    0.180   -7.292    0.000
    painting          0.863    0.211    4.091    0.000
    fragment match.   1.105    0.196    5.641    0.000
    traces of burn.  -0.942    0.215   -4.379    0.000
    surface pres bon -0.829    0.221   -3.757    0.000

Variances:
                   Estimate  Std.Err  z-value  P(>|z|)
   .fragmentation     0.286    0.081    3.526    0.000
   .surface pres pot -0.019    0.040   -0.464    0.643
   .painting          0.507    0.140    3.625    0.000
   .fragment match.   0.271    0.079    3.438    0.001
   .traces of burn.   0.495    0.137    3.618    0.000
   .surface pres bon  0.591    0.163    3.628    0.000
    covering          0.610    0.236    2.583    0.010
