# Supplementary material for: One man’s trash is another man’s treasure. Interdisciplinary examination of taphonomic aspects of ceramic sherds, animal bones and sediments from the La Tène period settlement at Basel-Gasfabrik
Source: PLoS One. 2020 Jul 27;15(7):e0236272. doi: 10.1371/journal.pone.0236272 (PMC7384648; doi:10.1371/journal.pone.0236272)
Supplement: S3 File — (TXT) [file pone.0236272.s005.txt]

lavaan 0.6-3 ended normally after 31 iterations

  Optimization method                           NLMINB
  Number of free parameters                         10

                                                  Used       Total
  Number of observations                            26          29

  Estimator                                         ML
  Model Fit Test Statistic                       3.328
  Degrees of freedom                                 5
  P-value (Chi-square)                           0.650

Model test baseline model:

  Minimum Function Test Statistic               44.770
  Degrees of freedom                                10
  P-value                                        0.000

User model versus baseline model:

  Comparative Fit Index (CFI)                    1.000
  Tucker-Lewis Index (TLI)                       1.096

Loglikelihood and Information Criteria:

  Loglikelihood user model (H0)               -162.024
  Loglikelihood unrestricted model (H1)       -160.360

  Number of free parameters                         10
  Akaike (AIC)                                 344.049
  Bayesian (BIC)                               356.629
  Sample-size adjusted Bayesian (BIC)          325.590

Root Mean Square Error of Approximation:

  RMSEA                                          0.000
  90 Percent Confidence Interval          0.000  0.220
  P-value RMSEA <= 0.05                          0.681

Standardized Root Mean Square Residual:

  SRMR                                           0.088

Parameter Estimates:

  Information                                 Expected
  Information saturated (h1) model          Structured
  Standard Errors                             Standard

Latent Variables:
                   Estimate  Std.Err  z-value  P(>|z|)
  exposure =~                                       
    surface pres pot  1.000                           
    painting         -0.327    0.174   -1.875    0.061
    spalling          0.179    0.126    1.424    0.154
    surface pres bon  0.311    0.173    1.801    0.072
    gnawing          -0.174    0.122   -1.428    0.153

Variances:
                   Estimate  Std.Err  z-value  P(>|z|)
   .surface pres pot -0.974    0.806   -1.208    0.227
   .painting          0.748    0.213    3.505    0.000
   .spalling          0.905    0.244    3.713    0.000
   .surface pres bon  0.816    0.228    3.583    0.000
   .gnawing           0.843    0.227    3.714    0.000
    exposure          2.004    0.765    2.618    0.009
