# Supplementary material for: One man’s trash is another man’s treasure. Interdisciplinary examination of taphonomic aspects of ceramic sherds, animal bones and sediments from the La Tène period settlement at Basel-Gasfabrik
Source: PLoS One. 2020 Jul 27;15(7):e0236272. doi: 10.1371/journal.pone.0236272 (PMC7384648; doi:10.1371/journal.pone.0236272)
Supplement: S4 File — (TXT) [file pone.0236272.s006.txt]

lavaan 0.6-3 ended normally after 20 iterations

  Optimization method                           NLMINB
  Number of free parameters                         10

                                                  Used       Total
  Number of observations                            26          29

  Estimator                                         ML
  Model Fit Test Statistic                       3.462
  Degrees of freedom                                 5
  P-value (Chi-square)                           0.629

Model test baseline model:

  Minimum Function Test Statistic               85.433
  Degrees of freedom                                10
  P-value                                        0.000

User model versus baseline model:

  Comparative Fit Index (CFI)                    1.000
  Tucker-Lewis Index (TLI)                       1.041

Loglikelihood and Information Criteria:

  Loglikelihood user model (H0)               -144.308
  Loglikelihood unrestricted model (H1)       -142.577

  Number of free parameters                         10
  Akaike (AIC)                                 308.616
  Bayesian (BIC)                               321.197
  Sample-size adjusted Bayesian (BIC)          290.158

Root Mean Square Error of Approximation:

  RMSEA                                          0.000
  90 Percent Confidence Interval          0.000  0.225
  P-value RMSEA <= 0.05                          0.662

Standardized Root Mean Square Residual:

  SRMR                                           0.050

Parameter Estimates:

  Information                                 Expected
  Information saturated (h1) model          Structured
  Standard Errors                             Standard

Latent Variables:
                     Estimate  Std.Err  z-value  P(>|z|)
  heat impact =~                                    
    surface pres pot    1.000                           
    painting           -0.633    0.134   -4.714    0.000
    fragment match.    -0.793    0.109   -7.262    0.000
    traces of burn.     0.678    0.136    4.981    0.000
    severe burning     -0.483    0.159   -3.045    0.002

Variances:
                   Estimate  Std.Err  z-value  P(>|z|)
   .surface preserv. -0.079    0.070   -1.135    0.257
   .painting          0.517    0.140    3.694    0.000
   .fragment match.   0.319    0.094    3.394    0.001
   .traces of burn.   0.526    0.143    3.681    0.000
   .severe burning    0.764    0.207    3.691    0.000
    heat impact       1.109    0.292    3.793    0.000
