# Supplementary material for: One man’s trash is another man’s treasure. Interdisciplinary examination of taphonomic aspects of ceramic sherds, animal bones and sediments from the La Tène period settlement at Basel-Gasfabrik
Source: PLoS One. 2020 Jul 27;15(7):e0236272. doi: 10.1371/journal.pone.0236272 (PMC7384648; doi:10.1371/journal.pone.0236272)
Supplement: S5 File — (TXT) [file pone.0236272.s007.txt]

lavaan 0.6-3 ended normally after 23 iterations

  Optimization method                           NLMINB
  Number of free parameters                         14

                                                  Used       Total
  Number of observations                            26          29

  Estimator                                         ML
  Model Fit Test Statistic                      15.538
  Degrees of freedom                                14
  P-value (Chi-square)                           0.342

Model test baseline model:

  Minimum Function Test Statistic              125.368
  Degrees of freedom                                21
  P-value                                        0.000

User model versus baseline model:

  Comparative Fit Index (CFI)                    0.985
  Tucker-Lewis Index (TLI)                       0.978

Loglikelihood and Information Criteria:

  Loglikelihood user model (H0)               -202.860
  Loglikelihood unrestricted model (H1)       -195.091

  Number of free parameters                         14
  Akaike (AIC)                                 433.720
  Bayesian (BIC)                               451.334
  Sample-size adjusted Bayesian (BIC)          407.879

Root Mean Square Error of Approximation:

  RMSEA                                          0.065
  90 Percent Confidence Interval          0.000  0.206
  P-value RMSEA <= 0.05                          0.407

Standardized Root Mean Square Residual:

  SRMR                                           0.069

Parameter Estimates:

  Information                                 Expected
  Information saturated (h1) model          Structured
  Standard Errors                             Standard

Latent Variables:
                     Estimate  Std.Err  z-value  P(>|z|)
  mechanical stress =~                                    
    fragmentation       1.000                           
    surface pres pot   -1.175    0.147   -7.993    0.000
    painting            0.803    0.192    4.179    0.000
    fragment match.     1.075    0.160    6.707    0.000
    rim bottom sherds   0.628    0.222    2.834    0.005
    rounded edges      -0.637    0.211   -3.020    0.003
    fragmentation bos   0.655    0.219    2.991    0.003

Variances:
                   Estimate  Std.Err  z-value  P(>|z|)
   .fragmentation     0.198    0.067    2.959    0.003
   .surface pres pot  0.067    0.051    1.305    0.192
   .painting          0.511    0.148    3.466    0.001
   .fragment match.   0.210    0.073    2.887    0.004
   .rim bottom sherds 0.774    0.218    3.551    0.000
   .rounded edges     0.691    0.195    3.542    0.000
   .fragmentation bos 0.747    0.211    3.544    0.000
    mechanical stress 0.698    0.245    2.843    0.004
